# Supplementary material for: Sulfonamide resistance gene sul4 is hosted by common wastewater sludge bacteria and found in various newly described contexts and hosts
Source: Microbiol Spectr. 2025 Nov 19;14(1):e00857-25. doi: 10.1128/spectrum.00857-25 (PMC12772301; doi:10.1128/spectrum.00857-25)
Supplement: Supplemental Tables — Tables S1 to S4. [file spectrum.00857-25-s0003.xlsx]

## Sheet: Tabls S1 geNomad
Table S1: geNomad
name	length	topology	coordinates	n_genes	virus_score	n_hallmarks	marker_enrichment	taxonomy
contig_s1.ctg000044l	54885	Provirus	1387925-1442809	53	0.8636	9	32.0419	Viruses;Duplodnaviria;Heunggongvirae;Uroviricota;Caudoviricetes;;
contig_49550	26719	Provirus	11754-38472	29	0.9201	8	31.2882	Viruses;Duplodnaviria;Heunggongvirae;Uroviricota;Caudoviricetes;;
contig_13571	56197	Provirus	25515-81711	55	0.8391	9	31.7671	Viruses;Duplodnaviria;Heunggongvirae;Uroviricota;Caudoviricetes;;
contig_14681	41597	Provirus	9220-50816	42	0.7308	5	18.6686	Viruses;Duplodnaviria;Heunggongvirae;Uroviricota;Caudoviricetes;;Herelleviridae
contig_49547	14856	Provirus	2-14857	18	0.8995	5	19.2269	Viruses;Duplodnaviria;Heunggongvirae;Uroviricota;Caudoviricetes;;
contig_49551	55219	Provirus	8921-64139	58	0.8753	10	35.0763	Viruses;Duplodnaviria;Heunggongvirae;Uroviricota;Caudoviricetes;;
contig_s3.ctg003098l (no sul4)	52659	Provirus	3-52661	63	0.7405	8	32.7229	Viruses;Duplodnaviria;Heunggongvirae;Uroviricota;Caudoviricetes;;
read_51645089	11161	Provirus	2-11162	15	0.8788	5	18.9902	Viruses;Duplodnaviria;Heunggongvirae;Uroviricota;Caudoviricetes;;
contig_s3.ctg001711l	8702	Provirus	65978-74679	11	0.8126	3	8.715	Viruses;Duplodnaviria;Heunggongvirae;Uroviricota;Caudoviricetes;;
read_151258429	12725	No_terminal_repeats	NA	15	0.8209	4	9.01	Viruses;Duplodnaviria;Heunggongvirae;Uroviricota;Caudoviricetes;;

## Sheet: Table S2 iPHoP
Table S2: iPHoP
name	AAI to closest RaFAH reference	Host genus	Confidence score	List of methods	Host genome	Host taxonomy	Main method	Confidence score
contig_s1.ctg000044l					GB_GCA_001628815.1	d__Bacteria;p__Desulfobacterota_F;c__Desulfuromonadia;o__Geobacterales;f__Geobacteraceae;g__Geobacter;s__Geobacter anodireducens	blast	92
contig_49550					RS_GCF_016446285.1	d__Bacteria;p__Desulfobacterota;c__Desulfobulbia;o__Desulfobulbales;f__Desulfobulbaceae;g__Desulfobulbus;s__Desulfobulbus oligotrophicus	blast	90.1
contig_13571	92.46	d__Bacteria;p__Desulfobacterota_F;c__Desulfuromonadia;o__Geobacterales;f__Geobacteraceae;g__Geobacter	91.4	blast;93.70	GB_GCA_001628815.1	d__Bacteria;p__Desulfobacterota_F;c__Desulfuromonadia;o__Geobacterales;f__Geobacteraceae;g__Geobacter;s__Geobacter anodireducens	blast	93.7
contig_14681
contig_49547					GB_GCA_001628815.1	d__Bacteria;p__Desulfobacterota_F;c__Desulfuromonadia;o__Geobacterales;f__Geobacteraceae;g__Geobacter;s__Geobacter anodireducens	blast	90
contig_49551	95.58	d__Bacteria;p__Desulfobacterota_F;c__Desulfuromonadia;o__Geobacterales;f__Geobacteraceae;g__Geobacter	91.5	blast;93.80	GB_GCA_001628815.1	d__Bacteria;p__Desulfobacterota_F;c__Desulfuromonadia;o__Geobacterales;f__Geobacteraceae;g__Geobacter;s__Geobacter anodireducens	blast	93.8
contig_s3.ctg003098l (no sul4)	94.83	d__Bacteria;p__Acidobacteriota;c__Aminicenantia;o__Aminicenantales;f__RBG-16-66-30;g__RBG-16-66-30	90.1	blast;92.60	GB_GCA_022711665.1	d__Bacteria;p__Acidobacteriota;c__Aminicenantia;o__Aminicenantales;f__RBG-16-66-30;g__RBG-16-66-30;s__RBG-16-66-30 sp022711665	blast	92.6
read_51645089
contig_s3.ctg001711l
read_151258429

## Sheet: Table S3 Phage genes
Table S3: Phage genes
name	Phage protein UniRef50_Q314B9	Phage major capsid protein UniRef50_E1QHY6	Bacteriophage protein UniRef50_A0A0B5FT82	Capsid decoration protein UniRef50_E1QHY7	Phage tail protein UniRef50_Q310G1	Phage portal protein UniRef50_A0A5K7YB13	Phage-related protein UniRef50_A0A0B5FKT8	Phage protein D UniRef50_A0A5K7Z9M7	Phage tail protein UniRef50_A0A5K7YP76	Phage-base-V domain-containing protein UniRef50_A0LPZ2	Phage protein UniRef50_A0A6P1ZLI8	Abortive phage infection protein UniRef50_H6LDH9	Phage_sheath_1 PFAM:PF17482.5
contig_s1.ctg000044l	x	x	x	x	x	x	x	x	x	x
contig_49550	x	x	x	x	x	x
contig_13571	x	x	x				x	x	x		x
contig_14681								x	x	x	x
contig_49547	x	x	x	x	x
contig_49551							x
contig_s3.ctg003098l (no sul4)		x		x								x
read_51645089	x				x								x
contig_s3.ctg001711l					x		x		x	x	x
read_151258429					x			x					x

## Sheet: Table S4 ISCR elements
Table S4: ISCR elements
IS name	Genbank accession
IS91	X17114
IS1294	X82430
IS801	X57269
ISCR1	AJ517791
ISCR2	AY055428
ISCR3	HF937208
ISCR4	AY341249
ISCR5a	AM849110
ISCR5b	AM849110
ISCR6	GQ388247
ISCR8	AH010393
ISCR14	DQ914960
ISCR16	CP000604
ISCR19	EU503121
ISCR20	GU441460
ISCR21	JN872328
ISCR22	CP000541
ISCR23	CP000541
ISCR24	HQ541434
ISCR28	KY883660
ISCR29	CP064402

## Sheet: Prophage_summary
name	Provirus length (bp)	n_genes	virus_score (geNomad)	taxonomy (geNomad)	Host taxonomy (iPHoP)	Confidence score (iPHoP)	Num of annotated prophage genes
contig_s1.ctg000044l	54885	53	0.8636	Caudoviricetes;;	d__Bacteria;p__Desulfobacterota_F;c__Desulfuromonadia;o__Geobacterales;f__Geobacteraceae;g__Geobacter;s__Geobacter anodireducens	92	10
contig_49550	26719	29	0.9201	Caudoviricetes;;	d__Bacteria;p__Desulfobacterota;c__Desulfobulbia;o__Desulfobulbales;f__Desulfobulbaceae;g__Desulfobulbus;s__Desulfobulbus oligotrophicus	90.1	6
contig_13571	56197	55	0.8391	Caudoviricetes;;	d__Bacteria;p__Desulfobacterota_F;c__Desulfuromonadia;o__Geobacterales;f__Geobacteraceae;g__Geobacter;s__Geobacter anodireducens	93.7	7
contig_14681	41597	42	0.7308	Caudoviricetes;;Herelleviridae			4
contig_49547	14856	18	0.8995	Caudoviricetes;;	d__Bacteria;p__Desulfobacterota_F;c__Desulfuromonadia;o__Geobacterales;f__Geobacteraceae;g__Geobacter;s__Geobacter anodireducens	90	5
contig_49551	55219	58	0.8753	Caudoviricetes;;	d__Bacteria;p__Desulfobacterota_F;c__Desulfuromonadia;o__Geobacterales;f__Geobacteraceae;g__Geobacter;s__Geobacter anodireducens	93.8	1
contig_s3.ctg003098l (no sul4)	52659	63	0.7405	Caudoviricetes;;	d__Bacteria;p__Acidobacteriota;c__Aminicenantia;o__Aminicenantales;f__RBG-16-66-30;g__RBG-16-66-30;s__RBG-16-66-30 sp022711665	92.6	3
read_51645089	11161	15	0.8788	Caudoviricetes;;			3
contig_s3.ctg001711l	8702	11	0.8126	Caudoviricetes;;			5
read_151258429	12725	15	0.8209	Caudoviricetes;;			3
